# Supplementary material for: P-selectin (CD62P) and soluble TREM-like transcript-1 (sTLT-1) are associated with coronary artery disease: a case control study
Source: BMC Cardiovasc Disord. 2020 Aug 24;20:387. doi: 10.1186/s12872-020-01663-2 (PMC7444074; doi:10.1186/s12872-020-01663-2)
Supplement: Supplementary file 1 — Additional file 1. [file 12872_2020_1663_MOESM1_ESM.xls]

## Sheet: Sheet1
分组(1C2P)	编号	姓名	CD62	PAC-1	性别	年龄	BMI	分组(1C2M3U4S）
1	C01	周桂有	1.95	1.14	0	43	24.14	1
1	C02	唐晓波	1.68	1.25	1	48	21.45	1
1	C03	曾易云	1.47	1.04	0	55	21.75	1
1	C04	刘家丽	3.79	1.16	0	41	24.02	1
1	C05	朱力	1.67	1.15	1	52	29.41	1
1	C06	王首仁	1.36	1.12	1	62	24.13	1
1	C07	罗石平	2.34	1.18	1	50	24.56	1
1	C08	宋小仙	1.42	1.16	0	48	26.17	1
1	C09	李龙财	1.5	1.18	1	58	26.18	1
1	C10	江端仔	1.34	1.16	0	46	26.19	1
1	C11	何辉	2.53	1.28	0	59	26.2	1
1	C12	文跃进	3.92	3.06	1	45	26.21	1
1	C13	周铭名	1.41	1.12	1	56	26.22	1
1	C14	杜红燕	1.11	1.95	0	42	26.23	1
1	C15	张泰良	1.45	3.66	1	58	26.24	1
1	C16	李小舒	1.2	1.13	0	41	26.25	1
1	C59	蔡拥忠	1.61	3.46	1	65	26.26	1
1	C73	张磊	1.62	1.37	1	63	23.88	1
1	C19	舒小娟	1.46	1.94	0	50	16.89	1
1	C20	简勇	3.44	3.98	1	74	23.44	1
1	C21	范晓霞	3.26	3.46	1	48	24.8	1
1	C22	范颖音	3.41	2.24	0	42	19.96	1
1	C23	刘彩如	3.17	1.35	0	59	23.42	1
1	C24	李剑宇	3.88	1.7	1	54	22.84	1
1	C25	周玉娇	1.4	1.33	0	56	30.47	1
1	C26	朱敬宇	3.47	2.31	1	48	20.72	1
1	C27	罗兴明	3.33	1.49	1	60	22.58	1
1	C28	尹恬甜	1.21	1.43	0	49	21.94	1
1	C17	肖兰芳	1.59	1.71	0	54	19.54	1
1	C30	余莎	1.26	2.74	0	46	18.96	1
1	C31	范满元	3.88	1.56	1	46	21.72	1
1	C32	杨和平	3.72	2.45	1	58	18.55	1
1	C33	李建斌	3.61	1.04	1	55	24.46	1
1	C34	蔡新良	3.77	1.34	1	57	24.51	1
1	C35	刘保生	3.14	3.84	1	61	19.84	1
1	C36	江小凤	1.78	1.69	0	52	17.71	1
1	C37	李建军	2.57	3.11	1	50	25.01	1
1	C38	潘庄	3.04	1.78	1	59	26.12	1
1	C39	卜欠生	2.65	2.11	1	61	23.95	1
1	C40	李妙菊	3.29	1.02	0	72	17.85	1
1	C41	余润先	1.15	2.29	0	75	16.77	1
1	C42	史志林	3.47	3.3	1	70	24.3	1
1	C43	黄淑珍	3.26	1.01	0	69	21.86	1
1	C44	陶爱平	3.35	3.58	0	67	21.56	1
1	C45	曾锡进	1.15	3.75	0	62	22.64	1
1	C46	黄荣桂	3.75	3.28	0	70	24.34	1
1	C47	李卫东	2.98	3.99	1	47	20.32	1
1	C48	陆鹏	3.12	3.59	1	42	23.31	1
1	C49	李翠华	3.86	3.81	0	55	22.89	1
1	C50	陈贤慧						1
1	C51	付桂华						1
1	C52	王永华						1
1	C53	龙岳文						1
1	C56	刘道兴						1
2	A301	赵吟秋	23.02	41.28	0	59	24.24	2
2	A302	白富生	36.95	42.37	1	70	24.8	2
2	A303	龙求春	29.48	30.8	1	46	27.89	2
2	A304	王金伏	38.14	42.61	0	48	18.8	2
2	A305	吴次娥	22.81	30.94	0	68	21	2
2	A306	易君求	25.12	31.13	0	54	21.58	2
2	A307	常伟祥	24.64	33.75	1	65	25.39	2
2	A308	张宪兵	38.2	38.4	1	59	22.99	2
2	A309	夏政荣	23.93	25.39	1	61	20.66	2
2	A310	戴美双	20.97	24.1	0	59	31.25	2
2	A311	何芳	22.91	20.32	1	49	26.79	2
2	A312	肖洪湘	31.11	25.83	1	57	19.38	2
2	A313	唐素文	20.02	26.32	0	61	29.05	2
2	A314	赵云海	17.75	23.08	1	58	24.82	2
2	A315	朱丹	26.81	31.3	1	50	25.35	2
2	A316	谭夏生	36.1	40.99	1	65	24.91	2
2	A317	朱友芳	26.56	31.77	1	62	22.6	2
2	A318	邹引娣	23.3	28.88	0	70	23.44	2
2	A319	聂兰秀	20.62	22.45	0	64	22.6	2
2	A320	梁思杰	23.67	27.66	1	48	23.53	2
2	A321	陈海如	39.76	37.88	1	50	23.94	2
2	A322	欧阳运才	19.88	18.64	1	58	19.81	3
2	A323	罗国雄	23.66	23.82	1	60	22.49	3
2	A324	周连保	20.7	25.37	1	62	23.53	3
2	A325	周忠贵	36.95	41.98	1	72	24.62	3
2	A326	周理民	32.06	39.47	1	49	23.51	3
2	A327	王雅琴	35.57	41.63	0	59	24.97	3
2	A328	钟志军	15.98	16.54	1	67	29.4	3
2	A329	贺开健	16.02	22.9	0	58	23.01	3
2	A330	李溅林	23.62	20.97	1	48	26.3	3
2	A331	沈福根	19.1	20.32	1	54	23.78	3
2	A332	刘振龙	18.2	24.7	1	67	28.41	3
2	A333	陈金武	24.63	23.85	1	41	26.49	3
2	A334	周继恒	28.1	31.21	1	49	24.77	3
2	A335	朱全跃	24.42	17.62	1	53	22.41	3
2	A336	鲁石泉	36.92	38.91	1	49	22.84	3
2	A337	何新辉	31.67	31.4	0	54	21.1	3
2	A338	谭慕荣	31.53	38.04	1	61	23.32	3
2	A434	彭峥巩	16.72	23.61	1	57	23.72	3
2	A340	肖桂英	33.33	37.97	0	44	22.31	3
2	A341	李玉婕	22.72	20.05	0	67	25.33	3
2	A342	谭秀英	20.16	21.13	0	58	23.41	3
2	A343	陈秋良	21.23	25.34	0	49	23.12	3
2	A344	陈梅香	28.14	28.75	0	70	22.78	3
2	A345	虞培虎	13.23	28.85	1	49	25.92	3
2	A346	唐录青	23.86	30.31	0	62	24.54	3
2	A347	眭建文	31.53	38.04	1	70	23.75	3
2	A348	常汉文	21.84	26.01	1	52	26.31	3
2	A349	姜翼湘	25.45	21.95	0	70	25.37	3
2	A350	陈益芝	21.97	37.77	1	58	23.63	3
2	A351	尹秀兰	35.23	37.59	0	66	24.79	3
2	A353	王远蓉	20.9	21.53	0	59	23.41	3
2	A354	黄明华	25.63	24.1	1	60	24.68	3
2	A355	王新华	21.15	18.59	1	42	26.13	3
2	A356	王延俊	20.72	21.28	1	68	22.84	3
2	A357	朱新明						4
2	A358	徐年仔						4
2	A359	欧阳雪满						4
2	A360	胡廷元						4
2	A364	周意珍						4
2	A374	赵惠琼						4
2	A375	刘思义						4
2	A378	陈庆辉						4
2	A380	毛录奇						4
2	A381	周国斌						4
2	A382	李柏寿						4
2	A435	张建						4
2	A389	岳庭科						4
2	A390	王军						4
2	A393	刘一兵						4
2	A409	曾凡念						4
2	A429	谢余萼						4
2	A15	陈运科						3
2	A33	贺月英						3
2	A49	苏友根						3
2	A125	胡玉梅						3
2	A140	宇文福						3
2	A144	王国平						3
2	A122	龙子凤						3
2	A31	梁爱珍						4
2	A95	田志发						4
2	A97	赵志平						4
2	A109	陈奇志						4
2	A126	曹祝尔						4
2	A120	刘良征						4
2	A133	陈明福						4
2	A34	周贞梅						4
2	A88	卢梅珍						4
2	A135	胥寒明						4
2	A121	周炳乾						4
2	A35	王爱先						4
2	A101	王藕花						4
2	A103	吴会石						4
2	A128	龙光彦						4
2	A150	王义才						2
2	A137	罗河沅						2
2	A90	伍志高						2
2	A127	顾爱珍						2
2	A114	文先柏						2
2	A112	张桂芝						2
2	A102	唐桂珍						2
2	A98	李传记						2
2	A47	戴业林						2
2	A94	刘永福						2
2	A143	黄虎群						2
2	A146	谢合良						2
2	A119	陈学明						2

## Sheet: Sheet2
编号	姓名	CRP(0-8)	ALT(0-40)	AST(0-40)	BS(3.6-6.1)	TG（0.52-1.56）	CHOL（2.8-5.6）	LDL（1.55-3.19）	HDL（0.88-1.76）	尿酸（142-416）	肌酐（53-132.6）	Pt（100-300）	CK（24-190）	CK-MB(<24)	TnI（<1.5）	PT(10-16)	PTA(70-120)	INR	APTT(30-44)	TT(14-21)	FIB(2-4)	BP
A301	赵吟秋	0.12	22	29	5.22	0.88	3.05	1.62	1.03	271.3	53.3	131	346	26	0.88	13	102	0.99	37.6	16.3	4.68
A302	白富生	15.01	39	41	5.85	1.18	3.13	1.66	0.93	730.2	152.7	192	506.7	28.1	0.21	14	88	1.09	38.9	18.6	6.63	127/62
A303	龙求春	0.5	73.7	28.6	7.61	1.35	4.13	2.59	0.93	366.9	87.6	179	480.1	31.3	0.32	13.1	100	1	40.2	20.8	2.15	132/100
A304	王金伏	0.35	17.4	29.7	4.96	2.57	4.7	2.35	1.18	355.1	75.5	251	621.1	35.2	0.86							160/72
A305	吴次娥	0.47	22	60.5	7.45	1.72	5.51	3.48	1.25	345.7	78.9	185	139.8	29.7	0.26	12.7	107	0.96	33.4	16.4	3.47	134/68
A306	易君求	1.63	14	21	4.35	0.57	4.7	2.46	1.98	285	40.7	140	833.6	34.9	1.62							120/70
A307	常伟祥	0.68	52	35	5.25	0.93	2.4	1.24	0.74	428.6	114.1	123	307.6	30.6	1.41	12.3	114	0.92	33.1	17.6	3.29	180/70
A308	张宪兵	1.48	52	49	6.15	2.18	4.46	2.71	0.76	362.9	89.1	153	351.7	24.3	0.53	11.9	123	0.88	34.4	16.3	5.05
A309	夏政荣	1.7	65	42	5.27	2.15	4.1	2.38	0.74	483.7	24.9	221	544.7	31.2	1.23	12.3	114	0.92	32.2	17.3	2.95
A310	戴美双	3.67	70.9	31.2	5.83	1.99	6	3.69	1.41	311.3	81.8	223	443.5	28.3	0.19							130/80
A311	何芳	1	15.6	16.8	5.11	0.89	4.55	2.61	1.54	542.7	115.3	124	194.8	22.3	1.12							140/90
A312	肖洪湘	0.44	36.1	22.1	5.45	1.67	5.75	3.52	1.47	440	77.2	149	200.2	22	1.31							110/70
A313	唐素文	0.56	15	22	6.03	1.49	4.16	2.33	1.15	479.7	93.4	128	257.5	46	4,47							170/80
A314	赵云海	0.94	54	42	5.35	3.43	4.95	2.55	0.84	395.1	80.1	115	248.8	26	1.12							140/90
A315	朱丹	0.55	19	20	5.32	1.29	4.8	2.98	1.23	395.7	87.2	222	476	28	0.01							146/80
A316	谭夏生	5.51	63.2	78.5	6.82	3.95	5.92	3.13	0.88	514.4	90.1	226	721	50	7.75							157/78
A317	朱友芳		17.4	18	5.66	3.39	3.25	0.7	1.01	273.1	81.1	145	342	29	1.92	12.6	113	0.93	38.2	17	2.62	106/80
A318	邹引娣	0.47	25	24	5.25	1.77	4.34	2	1.59	212.1	70.7	124	703.2	28.4	2.02	12.7	111	0.94	38.6	16.5	3.19	116/72
A319	聂兰秀	0.62	12.3	21.3	5.77	1.41	4.76	3.07	1.05	302.7	82.7	123	365.6	33.2	1.56							160/95
A320	梁思杰	2.62	8.4	24.6	5.71	2.33	3.31	1.15	1.1	523.8	112.4	154	484.6	31.4	1.54	12.7	111	0.94	39	16.5	3.29	138/78
A321	陈海如	0.8	31	22	4.52	4.44	5.28	2.02	1.24	347.4	74.1	95	378.5	28.8	1.79	12.4	118	0.91	38.4	17.3	2.47	120/70
A322	欧阳运才		14	15	17.2	3.89	7.16	4.01	1.38	361.1	111.6	170	45.3	10
A323	罗国雄	0.71	24	23	4.61	0.89	2.91	1.44	1.07	434.6	138.1	166	\	\								120/80
A324	周连保	3.18	21	16.5	5.71	4.59	3.84	0.9	0.85	622.9	112.8	211	55	3								140/70
A325	周忠贵	0.5	22.3	26.2	7.11	0.49	3.97	2.25	1.5	516	110.7	183	70	12								110/60
A326	周理民	15.33	20.6	17.9	5.38	1.74	3.81	2.13	0.89	478.1	90.8	212	96.3	17								168/68
A327	王雅琴	3.88	16.7	21	4.91	1.9	6.07	3.88	1.33	250.1	54	186	\	\								140/86
A328	钟志军	1.1	20.1	23.8	5.42	0.68	2.04	0.96	0.77	268.2	164.1	229	210.1	203.1								110/60
A329	贺开健	0.5	23	23	4.92	1.52	4.34	2.42	1.23	322.8	69.1	249	132.7	11.3								130/70
A330	李溅林	0.5	32	25	5.1	1.74	3.2	1.3	1.11	302	78	127	75	16								110/70
A331	沈福根	0.5	20	16	5.5	2.01	4.84	2.98	0.95	312.3	63.2	178	81	13								120/78
A332	刘振龙	0.13	20.8	18.8	4.83	0.94	4.27	2.49	1.35	509.2	95.2	121	75.8	8.3
A333	陈金武	1.03	43.6	23.3	5.41	1.33	3.57	2.17	0.8	249.8	84.7	216	100.6	10.3								118/80
A334	周继恒	35	53	40	5.63	1.29	3.81	1.95	1.27	157.6	71.2	117	35.2	9								180/90
A335	朱全跃	1.09	50.2	34.8	5.35	1.47	2.7	1.01	1.02	396.4	96.1	121	\	\								108/68
A336	鲁石泉	4.99	26.6	21.9	8.84	2.06	5.68	3.58	1.16	452.9	94.1	198	\	\								130/90
A337	何新辉	0.46	15.9	13.4	7.53	1.88	4.52	2.74	0.93	366.7	108.5	162	\	\								160/90
A338	谭慕荣	\	21.1	25	5.3	1.25	4.6	2.72	1.31	276.7	89	165	62	14								168/60
A434	彭峥巩	6.04	12.7	18.1	4.65	0.41	2.82	1.51	1.12	292.7	85	92	38.3	16.7								110/80
A340	肖桂英	0.42	5.6	24.2	4.95	0.84	4.71	2.61	1.72	284.2	61.6	164	109.7	16.2								110/70
A341	李玉婕	2.8	16.9	16.9	5.94	1.02	3.91	2.51	0.94	297.3	60.6	149	32.8	6.2								150/80
A342	谭秀英	20.04	8.8	12.5	5.42	0.91	3.85	2.29	1.15	315.9	87.7	238	89.1	48.2								160/100
A343	陈秋良	1.16	20.8	28.4	4.54	0.4	3.88	2.14	1.56	265.9	44.9	165	86	21								126/70
A344	陈梅香	0.71	15	22	4.27	2.12	4.61	2.49	1.16	197.2	55.4	124	38.1	17								120/80
A345	虞培虎	1.01	28.4	24	4.44	2.14	4.99	2.94	1.08	406.2	106	242	118	11.8								140/80
A346	唐录青	1.13	27.2	23.5	4.75	7.72	4.77	0.5	0.76	312.7	64.6	145	99	15								140/80
A347	眭建文	0.6	14	19	4.39	0.75	4.81	3.12	1.35	392.6	66.8	119	26	16		14.2	87	1.09	39.3	16.8	3.23	129/56
A348	常汉文	0.27	13	24.6	4.71	0.42	4.08	2.39	1.5	318.6	93.3	124	70	32		12.5	116	0.92	36.4	17.6	3.02	110/70
A349	姜翼湘	0.76	13.5	13.7	5.08	2.74	4.95	2.58	1.12			99	34	15		11.9	131	0.86	32.5	17.5	2.71	114/70
A350	陈益芝	0.5	24	18	4.26	1.48	3	1.03	1.3	323	54.6		148.1	9.2		11.9	131	0.86	32.7	15.8	3.65	140/90
A351	尹秀兰	0.5	18	20	4.99	2.02	4.26	2.29	1.05	340.3	47.6	170	43.3	10.6		12.9	107	0.96	36.8	17.1	2.82	160/90
A353	王远蓉	2.23	14.2	14.1	5.23	0.74	2.67	1.34	0.99	230.6	43.9	212										135/70
A354	黄明华	2.1	21.5	21.7	4.35	0.52	2.94	1.34	1.36	435.4	135.5	132	326.3	10.4		14.4	84	1.11	35.8	20.2	1.53	100/60
A355	王新华	2.28	62	26	4.44	1.93	4.85	3.06	0.91	385.3	120.7	219	84.3	10.4		12.4	118	0.91	38	16.9	4.02	160/100
A356	王延俊	3.31			4.77	1.03	4.38	3.07	0.84	636.5	147.5	155	142.5	11.1		14.7	81	1.14	40.2	16.9	3	114/67
A357	朱新明
A358	徐年仔
A359	欧阳雪满
A360	胡廷元
A364	周意珍
A374	赵惠琼
A375	刘思义
A378	陈庆辉
A380	毛录奇
A381	周国斌
A382	李柏寿
A435	张建
A389	岳庭科
A390	王军
A393	刘一兵
A409	曾凡念
A429	谢余萼
A15	陈运科	方晗	不稳定
A33	贺月英
A49	苏友根
A125	胡玉梅
A140	宇文福
A144	王国平
A122	龙子凤
A31	梁爱珍		稳定
A95	田志发
A97	赵志平
A109	陈奇志
A126	曹祝尔
A120	刘良征
A133	陈明福
A34	周贞梅
A88	卢梅珍
A135	胥寒明
A121	周炳乾
A35	王爱先
A101	王藕花
A103	吴会石
A128	龙光彦
A150	王义才		心梗
A137	罗河沅
A90	伍志高
A127	顾爱珍
A114	文先柏
A112	张桂芝
A102	唐桂珍
A98	李传记
A47	戴业林
A94	刘永福
A143	黄虎群
A146	谢合良
A119	陈学明

## Sheet: Sheet3
编号	姓名	ALT	AST	BS	TG（0.52-1.56）	CHOL（2.8-5.6）	LDL（1.55-3.19）	HDL（0.88-1.76）	UA（142-416）	Cr（53-132.6）	Pt（100-300）	CK（24-190）	CK-MB(<24)	BP
C01	周桂有	19.9		5.68	2.02	4.14	2.26	0.96	250	56	157
C02	唐晓波	16		4.4	0.57	4.19	2.77	1.16	311	71.4	163
C03	曾易云	28		4.68	0.39	2.7	1.56	1.06	203.3	43.2	158
C04	刘家丽	23.5		4.81	1.1	4.24	2.59	1.15	481.5	53.9	208
C05	朱力	25		5.2	1.5	3.65	2.13	0.84	390	72	239
C06	王首仁	38		4.97	1.45	4.69	2.43	1.6	523.8	76.3	268
C07	罗石平	24		4.43	0.62	4.64	3.11	1.25	318.7	79.8	158
C08	宋小仙	17		5.34	0.66	5.19	3.08	1.61	242.8	66.1	263			164/97
C09	李龙财	15.8		4.83	1.41	4.37	2.57	1.16	309.1	65	205
C10	江端仔	13.4		5.46	1.15	3.25	1.68	1.05	223	50.6	219
C11	何辉	15		5.22	1.62	5.09	3.11	1.24	275	54.3	207			108/69
C12	文跃进	19		5.13	1.49	5.08	3.04	0.96	309.3	79.1	156			153/97
C13	周铭名	56.6		5.22	0.67	3.36	1.91	1.15	345	79.6	181
C14	杜红燕	14.2		4.84	1.33	3.25	1.58	1.01	198	47.1	185
C15	张泰良			5.11	0.68	3.9	2.56	1.03	358	68	221
C16	李小舒			5.28	0.64	3.78	2.16	1.33	542	75	196
C59	蔡拥忠	38		4.49	1.38	5.07	3.11	1.33	477.1	92.2	179
C73	张磊	17	26	4.69	0.3	3.13	1.64	1.35	189.3	55.9	226
C19	舒小娟	12.8	15.6	4.61	0.37	3.47	1.52	1.52	301.6	75.9	228
C20	简勇	16.4		4.94	2.09	5.32	3.26	1.11	270.7	70	193
C21	范晓霞	23		5.08	1.13	5.37	3.67	1.19	293.1	87.3	148
C22	范颖音	13.8		4.58	0.55	4.88	3.03	1.6	214	60	180			111/65
C23	刘彩如	18		4.66	1.25	5.01	3.01	1.43	179.9	45.1	161			124/73
C24	李剑宇	20.7		5.03	0.58	5.56	3.25	2.05	370.1	87.5	211			109/69
C25	周玉娇	18.9		5.5	1.43	4.63	2.83	1.15	214	64.7	181			129/69
C26	朱敬宇	18.3		4.33	1.34	4.49	2.53	1.25	397.8	85	229			102/59
C27	罗兴明	44		5.31	1.55	4.17	2.2	1.27	308.3	65.1	65			135/75
C28	尹恬甜	11		5.45	1.04	5.15	3.14	1.54	365.7	62.3	174			104/64
C17	肖兰芳	36		5.46	0.85	3.03	1.35	1.29	200.3	46.9	56			109/68
C30	余莎	9.6		5.42	0.55	3.26	1.85	1.16	253.5	56.4	153			102/67
C31	范满元	51.1		4.66	1.7	5.6	3.61	1.3	381	66.8	185
C32	杨和平	33		7.16	2.12	3.45	1.61	0.88	363.5	80	208
C33	李建斌	23.1		5.72	1.72	4.75	2.38	1.59	247	67.9	216
C34	蔡新良	37		5.88	1.58	4.52	2.24	1.56	197.1	64.2	87
C35	刘保生	21		5.86	0.41	3.93	2.41	1.33	226.1	66	228
C36	江小凤	13.5		4.9	0.73	5.53	3.31	1.89	301.1	56.2	155
C37	李建军	19		4.73	1.19	4.46	2.16	1.76	440.5	84	252
C38	潘庄	51.6		5.03	2.59	6.25	1.61	3.46	378	72.5	198
C39	卜欠生	22.9		5.39	0.73	5.73	3.56	1.84	358.7	82.4	150
C40	李妙菊	8.9	12.1	4.94	0.83	3.06	1.52	1.16	293.1	55	200
C41	余润先	31.8	26.6	5.18	1.22	3.81	2.26	1	197.8	59.6	130
C42	史志林	22	19	4.52	1.51	2.45	0.91	0.85	277.9	84.9	206			103/62
C43	黄淑珍	19	26	4.38	1.37	3.89	1.99	1.28	274.1	61	304			110/70
C44	陶爱平	15	21	4.28	1.71	3.72	1.94	1	304.5	65.5	158
C45	曾锡进	12.8	15.6	4.9	0.99	5.62	3.82	1.35	243.5	73.3	220	92	14	170/100
C46	黄荣桂	9	16	4.62	0.48	4.36	2.33	1.81	265.3	52.8	311			122/86
C47	李卫东	25	26	4.28	0.97	3.03	1.11	1.48	164.9	63.3	185	70	9.4	110/70
C48	陆鹏	20.5	17	4.7	0.72	3.98	1.97	1.68	252.8	65.8	145	175	14	120/80
C49	李翠华	17.2	25.2	5.48	0.67	5.02	2.28	2.44	236.6	47.9	56
C50	陈贤慧
C51	付桂华
C52	王永华
C53	龙岳文
C56	刘道兴
